# Supplementary material for: Comparative Genomic Characterization of Buffalo Fibronectin Type III Domain Proteins: Exploring the Novel Role of FNDC5/Irisin as a Ligand of Gonadal Receptors
Source: Biology (Basel). 2021 Nov 19;10(11):1207. doi: 10.3390/biology10111207 (PMC8615036; doi:10.3390/biology10111207)
Supplement: Supplementary file 1 [file biology-10-01207-s001.zip]

Archive with 1 entries (1 files):
- biology-1394392-supplementary.pdf
